# Supplementary material for: Distinct fungal communities associated with different organs of the mangrove Sonneratia alba in the Malay Peninsula
Source: IMA Fungus. 2020 Sep 15;11:17. doi: 10.1186/s43008-020-00042-y (PMC7493156; doi:10.1186/s43008-020-00042-y)
Supplement: Supplementary file 1 — Additional file 1: SI Figure 1. Rarefaction curves showing asymptote was achieved for all samples. SI Figure 2. NMDS plot coloured by sampling site location, symbols represent plant part DNA was extracted from. SI Figure 3. Shannon diversity for each structure, all locations combined. SI Figure 4. Barplot showing the various phyla at each location, all structures combined. SI Figure 5. Shannon diversity for each location, all structures combined. SI Figure 6. Barplot of fungal class by location, all samples combined by loaction. SI Figure 7. Heatmap of class-level taxa distributed through each structure. Deeper red indicates higher abundance. SI Table 1. Details of sample size from each location. SI Table 2. PERMANOVA showing that location and sampled structure (leaf, fruit, pneumatophore or sediment) significantly influence fungal communities. [file 43008_2020_42_MOESM1_ESM.xlsx]

## Sheet: SI Figure 1
SI Figure 1. Rarefaction curves showing asymptote was achieved for all samples

## Sheet: SI Figure 2
SI Figure 2. NMDS plot coloured by sampling site location, symbols represent plant part DNA was extracted from.
Non-metric fit R2 = 0.938, linear fit R2 = 0.707, stress = 0.249

## Sheet: SI Figure 3
SI Figure 3. Shannon diversity for each structure, all locations combined.

## Sheet: SI Figure 4
SI Figure 4. Barplot showing the various phyla at each location, all structures combined.

## Sheet: SI Figure 5
SI Figure 5. Shannon diversity for each location, all structures combined.

## Sheet: SI Figure 6
SI Figure 6. Barplot of fungal class by location, all samples combined by loaction.

## Sheet: SI Figure 7
SI Figure 7. Heatmap of class-level taxa distributed through each structure. Deeper red indicates higher abundance.

## Sheet: SI Table1
SI Table 1. Details of sample size from each location
Location	Leaf	Fruit	Pneumatophore	Sediment
Check Jawa	10	7	9	10
Kranji	7	4	8	8
Langkawi	8	2	8	7
Lim Chu Kang	5	4	7	9
Port Dickson	8	6	9	10
Semakau	7	5	8	10
Redang	9	0	9	10
Tioman	7	6	10	10
Tok Bali	0	2	7	10

## Sheet: SI Table 2
SI Table 2. PermANOVA showing that location and sampled structure (leaf, fruit, pneumatophore or sediment) do significantly influence fungal community.
Permutation: free
Number of permutations: 999
Terms added sequentially (first to last)
	Df	SumsofSqs	MeanSqs	F.Model	R2	Pr(>F)
Location	8	16.91	2.11373	6.0537	0.11593	0.001	***
Structure	3	7.668	2.55604	7.3205	0.05257	0.001	***
Location:Structure	24	27.008	1.12533	3.223	0.18516	0.001	***
Residuals	220	94.274	0.34916	0.64633	0.64633
Totals	255	145.86			1
Signif. codes: 0 ‘***’ 0.001 ‘**’ 0.01 ‘*’ 0.05 ‘.’ 0.1 ‘ ’ 1
